# Supplementary material for: Factors of Anti-Vascular Endothelial Growth Factor Therapy Withdrawal in Patients with Neovascular Age-Related Macular Degeneration: Implications for Improving Patient Adherence
Source: J Clin Med. 2021 Jul 14;10(14):3106. doi: 10.3390/jcm10143106 (PMC8306388; doi:10.3390/jcm10143106)
Supplement: Supplementary file 1 [file jcm-10-03106-s001.zip]

Archive with 1 entries (1 files):
- jcm-1239452-supplementary.pdf
